# Supplementary material for: Inference about time-dependent prognostic accuracy measures in the presence of competing risks
Source: BMC Med Res Methodol. 2020 Aug 28;20:219. doi: 10.1186/s12874-020-01100-0 (PMC7456384; doi:10.1186/s12874-020-01100-0)
Supplement: Supplementary file 2 — This file includes the computer code (written in R programming language) for estimating cause-specific AUC (t) using cWMR and cFPL estimators. [file 12874_2020_1100_MOESM2_ESM.txt]

					###########################################################################################
			############# R code for estimating cause-specific AUC(t) and its variance using weighted mean rank estimator ############
					###########################################################################################


cWMR<-function(stime, status, marker,cause.of.interest,TargetTimes,bandwidth,alpha=.05,plot=TRUE, type="l",
               xlab="Time", ylab="Cause-specific AUC",main="Method: cWMR"){
  #by default status = 3 means censored

  j=cause.of.interest
  censor=ifelse(status==j,1,0)   # Decide the cause; put rd1[,2]==j means cause j

  cWMR=cWMR.est(stime, status, marker,cause.of.interest,TargetTimes,bandwidth)$Estimate
  riskset.case=(var.WMR(stime,censor,marker,TargetTimes,bandwidth))$M.count
  cSE=(var.WMR(stime,censor,marker,TargetTimes,bandwidth))$SE

  se.store <- matrix(0,ncol=length(TargetTimes),nrow=3)
  se.store[1,]=cSE
  se.store[2,]=cWMR - qnorm(1-(alpha/2))*cSE
  se.store[3,]=cWMR - qnorm(alpha/2)*cSE
  out=list(TargetTimes=TargetTimes,Estimate=cWMR,SE=se.store)
  if (plot == TRUE) {
    plot(TargetTimes, cWMR, type = type, xlim = c(min(TargetTimes),max(TargetTimes)), ylim = c(0, 1), xlab = xlab, ylab = ylab,main=main,lwd=2)
    lines(TargetTimes,se.store[2,],col="red",lwd=2)
    lines(TargetTimes,se.store[3,],col="red",lwd=2)
    abline(h = 0.5)
  }
  return(out)
}

cWMR.est<-function(stime, status, marker,cause.of.interest,TargetTimes,bandwidth)  {
  del=cause.of.interest  # decide about J for which WMR calculation
  z=stime
  censor.ind=status
  t=TargetTimes
  h=bandwidth
  marker=marker
  WMR.est.cause1=matrix(NA,length(t),length(del))
  for (l in 1:length(t)) {
    low.lim=t[l]-h
    up.lim=t[l]+h
    t1=z[censor.ind==del]
    ind=c()
    for(i in 1:length(t1)){
      ind[i]<-if( t1[i]>=low.lim & t1[i]<=up.lim) 1 else 0
    }
    m1=sum(ind)#;cas=c(cas,m1)                                           # m1: No.of observed failure times (J=1) in the interval (t-h,t+h)
    t1_case=t1[ind==1];t1_case
    M1=marker[censor.ind==del]
    M1_case=M1[ind==1];M1_case
    auc.t_m=c()
    M_controll=marker[as.numeric(t[l]<=z)==1]
    #risk=length(M_controll)
    #riskset.control.cause1=c(riskset.control.cause1,risk)
    # print(riskset.control.cause1)
    #riskset.case=c(riskset.case,m1)
    for(k in 1:m1){

      M_control=marker[as.numeric(t1_case[k]<z)==1]
      auc.t_m[k]=mean(as.numeric(M1_case[k]>M_control))
    }


    ar=c()

    m=length(unique(t1_case))
    for(i in 1:m){
      ar[i]=mean(auc.t_m[t1_case==unique(t1_case)[i]])
    }


    WMR.est.cause1[l,]=mean(ar,na.rm=TRUE)        # WMR(J=jth event)
  }
  #Estimate=WMR.est.cause1[,1]
  out=list(Estimate=WMR.est.cause1[,1])
  return(out)
  #print(Estimate)
}


var.WMR <- function(stime, status, marker, TargetTimes=NULL, bandwidth=1,CalcVar=TRUE,
                    q=10)
{

  #stime=z; status=censor.ind; marker=rd1[,2]; TargetTimes=t[1]; bandwidth=1; CalcVar=TRUE; q=10
  #library(mvtnorm)
  ooo=order(stime) ## order observations
  stime=stime[ooo]
  status=status[ooo]
  marker=marker[ooo]

  utimes=unique(stime[status==1]) ## identify unique event times
  utimes=utimes[order(utimes)]
  n.event=NROW(utimes)

  n.riskset=array(NA, n.event)
  ## how many in the riskset
  rank.case=array(NA, n.event)
  ## rank of case marker in riskset

  ## identify the rank of the marker in the riskset and number of
  ## the subjects in the riskset
  for(j in 1:NROW(utimes))
  {
    n.riskset[j]=sum(ifelse(stime>utimes[j],1,0))
    target.marker=marker[stime==utimes[j]]
    ## if there is single event at a time, we use the
    ## marker for the case, if more than one event we use
    ## binary AUC estimator - comparing pairs
    if(NROW(target.marker)==1)
    {
      rank.case[j]=sum(ifelse(stime>utimes[j],1,0)*
                         ifelse(marker<target.marker,1,0))
    }

    if(NROW(target.marker)>1)
    {
      bb = NULL
      for(jj in 1:NROW(target.marker))
      {
        bk=sum(ifelse(stime>utimes[j],1,0)*
                 ifelse(marker<target.marker[jj],1,0))
        bb=c(bb,bk)
      }
      bb = mean(bb)
      rank.case[j] = bb
    }
    ## cat(j,"\n")
  }
  ## find the AUC
  AUC=rank.case/n.riskset ## gives the A(t)

  ## get the weights for Cindex
  #my.KM=survfit(Surv(stime, status))
  #my.St=my.KM$surv[my.KM$n.event>0]
  #my.ft=c(1,my.St[-NROW(my.St)])-my.St

  ## Adjust the AUC to exclude the last event time if last remaining
  ## subject at that time
  #if(n.riskset[NROW(n.riskset)]==0)
  #{
  #  AUC=AUC[-NROW(AUC)]
  #  utimes=utimes[-NROW(utimes)]
  #  my.St=my.St[-NROW(my.St)]
  #  my.ft=my.ft[-NROW(my.ft)]
  #}

  ## C.index=sum(2*my.ft*my.St*AUC)/(1-my.St[NROW(my.St)]^2)
  # C.index=sum(2*my.ft*my.St*AUC)/sum(2*my.ft*my.St)

  ## placeholder for the times at which to estimate the variance
  ## If none is supplied then estimate at all unique event times
  ## after the adjustment just above
  if(is.null(TargetTimes)) TargetTimes=utimes
  WMR=array(NA, NROW(TargetTimes))
  M.mat=array(NA, NROW(TargetTimes))
  var.WMR=array(NA, NROW(TargetTimes))

  sampsi=NROW(stime)
  delta=bandwidth*sampsi^(-0.2)
  # delta=(delta+3)*(max(log(utimes))-min(log(utimes)))/6+min(log(utimes))
  #delta=exp(delta)
  span=delta

  for(index in 1:NROW(TargetTimes))
  {
    ## cat("b.index = ", b.index,"\t", "index = ", index, "\n")
    keep=NA
    keep=ifelse(abs(utimes-TargetTimes[index])<=span,1,0)
    mcount=sum(keep)

    WMR[index] = mean(AUC[keep==1])
    M.mat[index]=sum(keep)
    if(CalcVar)
    {
      if(mcount>0)
      { ## var loop
        WMR[index] = mean(AUC[keep==1])
        M.mat[index]=sum(keep)
        time.in.nhbd=utimes[keep==1]
        aucs=AUC[keep==1]

        vcov.WMR=array(NA, rep(mcount,2))

        case.mean= mean(marker[stime %in% time.in.nhbd])
        case.var= var(marker[stime %in% time.in.nhbd])

        for(kk in 1:mcount)
        {
          num.control=NROW(marker[stime>time.in.nhbd[kk]])

          ## marker
          control.mean=mean(marker[stime>time.in.nhbd[kk]])
          control.var=ifelse(num.control>1,var(marker[stime>time.in.nhbd[kk]]),0)

          Q.0=pnorm(0,mean=control.mean-case.mean,sd=sqrt(control.var+case.var))
          Q.2=pmvnorm(lower=c(-Inf, -Inf), upper=c(0,0),
                      mean=rep(control.mean-case.mean,2),
                      sigma=matrix(c(control.var+case.var, case.var,
                                     case.var, control.var+case.var), nrow=2, ncol=2))
          vcov.WMR[kk,kk]=(Q.0*(1-Q.0)+(num.control-1)*(Q.2-Q.0^2))/num.control
        }
        if(mcount>1)
        {
          for(kk in 1:(mcount-1))
          {
            for(ll in (kk+1):mcount)
            {
              num.control=NROW(marker[stime>time.in.nhbd[kk]])
              ## marker
              ## identify mean and var for common controls
              common.mean=mean(marker[stime>time.in.nhbd[ll]])
              common.var=ifelse(NROW(marker[stime>time.in.nhbd[ll]])>1,
                                var(marker[stime>time.in.nhbd[ll]]),0)

              Q.3=pmvnorm(lower=c(-Inf, -Inf), upper=c(0,0),
                          mean=rep(common.mean-case.mean,2),
                          sigma=matrix(c(common.var+case.var, common.var,
                                         common.var, common.var+case.var), nrow=2, ncol=2))
              Q.3.0=pnorm(0, mean=common.mean-case.mean,
                          sd=sqrt(common.var+case.var))^2
              Q.4=pmvnorm(lower=c(-Inf, -Inf), upper=c(0,0),
                          mean=c(0,common.mean-case.mean),
                          sigma=matrix(c(2*case.var, -case.var,
                                         -case.var, common.var+case.var), nrow=2, ncol=2))
              Q.4.0=
                pnorm(0, mean=0, sd=sqrt(2*case.var))*
                pnorm(0, mean=common.mean-case.mean, sd=sqrt(common.var+case.var))
              vcov.WMR[kk,ll]=((Q.3-Q.3.0)+(Q.4-Q.4.0))/num.control
              vcov.WMR[ll,kk]=vcov.WMR[kk,ll]
            }
          }
        }

        var.WMR[index]=mean(vcov.WMR)
      }
    }
  }

  Old.TargetTimes=TargetTimes

  ## ##################################################


  out=list(TargetTimes=Old.TargetTimes, WMR=WMR, M.count=M.mat,
           SE=sqrt(var.WMR))
  return(out)
}


					##############################################################################################
			############# R code for estimating cause-specific AUC(t) and its variance using Fractional Polynomial estimator ############
					##############################################################################################


cFPL<-function(stime, status, marker,cause.of.interest,TargetTimes,alpha=.05,plot=TRUE, type="l",
               xlab="Time", ylab="Cause-specific AUC",main="Method: cFPL"){

  
  j=cause.of.interest
  #censor=ifelse(status==j,1,0)   # Decide the cause; put rd1[,2]==j means cause j

  t=TargetTimes
  Z <- exp(stime)
  C <-status
  M1 <- marker

  Z0 <- sort(Z)
  C0 <- C[order(Z)]
  M1.0 <- M1[order(Z)]
  index <- which(C0==j)
  ini.val <- rep(0,8)
  res1 <- optim(ini.val, loglik,M=M1.0,Z=Z0,index=index,control = list(maxit = 30000) )
  beta.est1 <- res1$par
  cfpl.est=auc.pred(beta.est1,t)
  cfpl.sd=cov.cal(beta.est1,M1.0,Z0,index,t)

  out=list(TargetTimes=TargetTimes,Estimate=cfpl.est,SE=cfpl.sd)

  if (plot == TRUE) {
    plot(TargetTimes, cfpl.est, type = type, xlim = c(min(TargetTimes),max(TargetTimes)), ylim = c(0, 1), xlab = xlab, ylab = ylab,main=main)
    lines(TargetTimes,cfpl.sd$se.store[2,],col="red",lwd=2)
    lines(TargetTimes,cfpl.sd$se.store[3,],col="red",lwd=2)
    abline(h = 0.5)
  }
  return(out)
}

loglik <- function(M,Z,index,beta)
{  ## calculate log-likelihood function, later for optimization;
  ## M: marker values; Z: ordered observed failure times; delta:
  ## censoring indicator.
  ## beta: nine-component vector, including the intercept.

  n0 <- length(M)
  sum <- 0
  for (k in index){
    M.temp <- M[k:n0]
    Z.temp <- Z[k:n0]
    nk1 <- sum(M.temp < M[k] & Z.temp > Z[k])
    nk2 <- sum(M.temp >= M[k] & Z.temp > Z[k])
    poly <- c(1,Z[k]^(-2),Z[k]^(-1),Z[k]^(-.5),log(Z[k]),Z[k]^(.5),Z[k],Z[k]^2)#,Z[k]^3)
    sum = sum + nk1 * poly%*%beta - (nk1 + nk2) * log( 1 + exp( poly%*%beta) )
  }
  return(-c(sum))
}

cov.cal <- function(beta.hat,M,Z,index,t0,alpha=.05){
  ## calculate the asym standard error at time points t0.
  ## t0, time points to evaluate confidence intervals at...

  n0 <- length(M)
  Sigma1 <- matrix(0,nrow=8,ncol=8)
  Sigma2 <- matrix(0,nrow=8,ncol=8)

  for (k in index){
    M.temp <- M[k:n0]
    Z.temp <- Z[k:n0]
    nk <- sum(Z.temp > Z[k])
    poly <- c(1,Z[k]^(-2),Z[k]^(-1),Z[k]^(-.5),log(Z[k]),Z[k]^(.5),Z[k],Z[k]^2)
    temp <- c(exp(beta.hat %*% poly))
    Sigma1 <- Sigma1 + (poly %*% t(poly)) * nk * temp / (1+temp)^2
  }

  f_store <- array(0,c(n0,n0,8))
  for(i in index){
    poly <- c(1,Z[i]^(-2),Z[i]^(-1),Z[i]^(-.5),log(Z[i]),Z[i]^(.5),Z[i],Z[i]^2)
    temp <- c(exp(beta.hat %*% poly))
    if(i < n0){
      for(j in (i+1):n0){
        f_store[i,j,] <- (Z[j] > Z[i]) * poly /(1+temp) * ( (M[i] > M[j]) - (M[i] <= M[j]) * temp )
      }
    }
  }

  aaa <- 1:n0
  for (i in aaa){
    for (j in aaa[-i]){
      for (jj in aaa[-c(i,j)]){
        Sigma2 <- Sigma2 + (f_store[i,j,] + f_store[j,i,]) %*% t(f_store[i,jj,] + f_store[jj,i,])
      }
    }
  }


  V <- solve(Sigma1) %*% Sigma2 %*% solve(Sigma1)


  se.store <- matrix(0,ncol=length(t0),nrow=3)


  for(i in 1:length(t0) ){

    poly <- c(1,t0[i]^(-2),t0[i]^(-1),t0[i]^(-.5),log(t0[i]),t0[i]^(.5),t0[i],t0[i]^2)
    temp <- c(exp(beta.hat %*% poly))
    se <- temp/(1+temp)^2*sqrt(max(0,c(poly %*% V %*% poly)) )

    se.store[1,i] <- se
    se.store[2,i] <- temp/(1+temp) - qnorm(1-(alpha/2))*se
    se.store[3,i] <- temp/(1+temp) - qnorm(alpha/2)*se

  }
  return(list(se.store))
} # End of cov.cal

auc.pred <- function(beta,tt)
{
  res <- rep(0,length(tt))
  for (i in 1:length(tt)){
    t <- tt[i]
    polytt <- c(1,t^(-2),t^(-1),t^(-.5),log(t),t^(.5),t,t^2)#,t^3)
    res[i] <- exp(c(polytt %*% beta)) / (1 + exp(c(polytt %*% beta)) )
  }
  return(res)
}


				       #############################################
			############# R code to generate simulated dataset goes here ############
				       #############################################
library(mvtnorm)
n=500
mu_c=0
J=2                                                 
mu=c(0,0,0)
mu_c=0
sig=matrix(c(1,0,-0.7,0,1,0,-0.7,0,1),J+1,J+1);sig
cens=matrix(NA,s,3)
rd1 <- rmvnorm(n, mean=mu,sigma=sig)
censor= rnorm(n,mu_c,1)
z=c()						                                  	# z: observed event time = min(T1,T2,c)
for(i in 1:n){
  z[i]=min(rd1[i,1],rd1[i,2],censor[i])
}
censor.ind1=c()
for(i in 1:n){
  censor.ind1[i]<-if(z[i]==rd1[i,1]) 1 else 0
}
censor.ind2=c()
for(i in 1:n){
  censor.ind2[i]<-if(z[i]==rd1[i,2]) 2 else 0
}
censor.ind3=c()
for(i in 1:n){
  censor.ind3[i]<-if(z[i]==censor[i]) 3 else 0
}
censor.ind=c(censor.ind1+censor.ind2+censor.ind3)   # censoring indicator ( 1 if J=1; 2 if J=2; 3 if censored)


rd1=as.data.frame(cbind(z,censor.ind,marker=rd1[,3]))

head(rd1)


fit=cWMR(stime=rd1[,1], status=rd1[,2], marker=rd1[,3],cause.of.interest=1,bandwidth=0.28854,TargetTimes=0,plot=TRUE,main="Method: cWMR cause 1")
fit
fit1=cFPL(stime=rd1[,1], status=rd1[,2], marker=rd1[,3],cause.of.interest=1,TargetTimes=0.9,plot=TRUE,main="Method: cFPL cause 1")
fit1
